# Supplementary material for: Nanostructured Lipid Carriers (NLC)-Based Topical Formulation of Hesperidin for Effective Treatment of Psoriasis
Source: Pharmaceutics. 2025 Apr 7;17(4):478. doi: 10.3390/pharmaceutics17040478 (PMC12030045; doi:10.3390/pharmaceutics17040478)
Supplement: Supplementary file 1 [file pharmaceutics-17-00478-s001.zip]

Archive with 1 entries (1 files):
- pharmaceutics-3472068-supplementary.pdf
